# Supplementary material for: A Large-Scale Comparative Metagenomic Study Reveals the Functional Interactions in Six Bloom-Forming Microcystis-Epibiont Communities
Source: Front Microbiol. 2018 Apr 20;9:746. doi: 10.3389/fmicb.2018.00746 (PMC5919953; doi:10.3389/fmicb.2018.00746)
Supplement: Supplementary file 2 [file Table1.XLS]

## Sheet: Supplementary Table S1
Supplementary Table S1. Origin of the strains of Microcystis isolated in this study, dates of isolation and DNA extraction.
Sample	Morphospecies	Geographic origin	Date of isolation	Date of DNA extraction
Sample DA	M.aeruginosa	Lake Dianchi (Yunnan Province, China)	July,2011	Nov.,2011
Sample DF	M.flos-aquae	Lake Dianchi (Yunnan Province, China)	July,2011	Dec.,2011
Sample DW	M.wesenbergii	Lake Dianchi (Yunnan Province, China)	Aug.,2009	May,2011
Sample TA	M.aeruginosa	Lake Taihu (Jiangsu Province, China)	Dec.,2008	Sept.,2010
Sample TF	M.flos-aquae	Lake Taihu (Jiangsu Province, China)	Dec.,2008	Nov.,2011
Sample TW	M.wesenbergii	Lake Taihu (Jiangsu Province, China)	Aug.,2009	Nov.,2010
