# Supplementary material for: A Large-Scale Comparative Metagenomic Study Reveals the Functional Interactions in Six Bloom-Forming Microcystis-Epibiont Communities
Source: Front Microbiol. 2018 Apr 20;9:746. doi: 10.3389/fmicb.2018.00746 (PMC5919953; doi:10.3389/fmicb.2018.00746)
Supplement: Supplementary file 3 [file Table2.XLS]

## Sheet: Supplementary Table S2
Supplementary Table S2 Summary of sequencing and assembly statistics
Sample	Sequencing Data										Assemblies
	Raw Data					Clean Data
						Paired			Unpaired		Number of scaffolds	Mean contig length(bp)	Longest contig(bp)	N50	Size(Mb)	Number of contigs longer than 1000 bp
	Seq HGS	Library	Number of Reads	Mean length(bp)	Size（Gb）	Number of Reads	Mean length(bp)	Size(Gb)	Number of Reads	Size(Mb)
Sample DA	Illumina GA IIx	paired-end	67184910	100	6.25708	65854780	92	5.63557	635146	38.815	13935	4967.92	3023577	110415	66.0209	6490
	Illumina GA IIx	mate-paired	60024782	100	5.59024	57204634	89	4.75244	1364918	90.1833
	PacBio RSII	CLR	62291	4459	0.23	62291	4459	0.23
Sample DF	Illumina GA IIx	paired-end	55723416	100	5.18965	54467400	92	4.65088	603812	38.4692	10950	6771.2	2471200	209061	70.7098	5207
	Illumina GA IIx	mate-paired	67377734	100	6.27504	64481948	91	5.46339	1393010	91.8625
	PacBio RSII	CLR	191683	2487	0.47	191683	2487	0.47
Sample DW	Illumina GA IIx	paired-end	31999758	81	2.41397	24211938	73	1.63915	1584237	79.8168	26152	1656.99	1739781	19711	41.3262	5715
	Illumina GA IIx	mate-paired	32428244	81	2.44629	23786262	74	1.64435	1732020	90.9739
	PacBio RSII	CLR	188527	2323	0.44	188527	2323	0.44
Sample TW	Illumina GA IIx	paired-end	122697236	81	9.25593	70036084	69	4.4785	8554626	447.47	29914	1988.45	4727931	11451	56.7269	9023
	Illumina GA IIx	mate-paired	49953198	81	3.76833	37134840	75	2.60897	2465030	134.006
	PacBio RSII	CLR	86938	4007	0.28	86938	4007	0.28
Sample TF	Illumina Miseq	paired-end	9450938	300	2.64056	8873374	233	1.9259	278783	46.4624	12923	3348.24	1219774	34250	41.2648	5364
	PacBio RSII	CLR	42248	3489	0.14	42248	3489	0.14
Sample TA	Illumina GA IIx	paired-end	111534096	81	8.41381	73703228	67	4.61226	7809168	427.652	17450	2377.52	998550	11886	39.5657	6309
	Illumina GA IIx	mate-paired	30805428	81	2.32387	12632336	71	0.829693	3192537	163.599
	PacBio RSII	CLR	106493	3489	0.38	106493	3489	0.38
