# Supplementary material for: A Large-Scale Comparative Metagenomic Study Reveals the Functional Interactions in Six Bloom-Forming Microcystis-Epibiont Communities
Source: Front Microbiol. 2018 Apr 20;9:746. doi: 10.3389/fmicb.2018.00746 (PMC5919953; doi:10.3389/fmicb.2018.00746)
Supplement: Supplementary file 4 [file Table3.XLS]

## Sheet: Sheet1
Supplementary Table S3. Detail information on the 68 genome bins extracted from metagenomic data
Sample ID	Morphospecies	Number of bins	Genome bin ID	Genome bin size(bp)	Taxonomic assignment(Genus)	Relative abundance(%)	GC(%)	Coverage	Number of Contigs	Number of predicted genes	Total number of essential genes	Univocal number of essential genes	Estimated completeness (%)	Estimated contamination(%)	Estimated completeness (%,CheckM)	Estimated contamination(%,CheckM)	Number of unclassified genes	Taxonomic assignment consistency	Composite rating	Taxonomic assignment(phylum)	Taxonomic assignment(class)	Taxonomic assignment(order)
Sample DA	M.aeruginosa	14	DA01	4689539	Bosea	0.534161	66.8462	6.39382	2194	6072	67	53	49.5327	26.4151	58.38	17.37	4742	70.1504	*	Proteobacteria	Alphaproteobacteria	Rhizobiales
			DA02	3339295	Rhizobium/Agrobacterium	0.496141	61.4286	9.28186	891	3760	49	42	39.2523	16.6667	48.34	8.62	3033	88.3081	*	Proteobacteria	Alphaproteobacteria	Rhizobiales
			DA03	2594249	Porphyrobacter	0.539471	66.8836	14.4238	281	2645	72	62	57.9439	16.129	65.4	5.67	2323	85.0932	**	Proteobacteria	Alphaproteobacteria	Sphingomonadales
			DA04	2729755	Methylophilus	0.581289	49.7993	14.8199	90	2618	105	103	96.2617	1.94175	96.89	0	514	99.3821	****	Proteobacteria	Betaproteobacteria	Methylophilales
			DA05	3695843	Hyphomonadaceae_bacterium	0.974146	55.0708	20.8873	48	3474	106	106	99.0654	0	97.19	2.38	2473	98.2018	****	Proteobacteria	Alphaproteobacteria	Rhodobacterales
			DA06	6660551	Rhodobacter	1.99677	66.4487	21.8179	174	6473	196	105	98.1308	86.6667	96.55	82.05	6078	86.8354	*	Proteobacteria	Alphaproteobacteria	Rhodobacterales
			DA07	3479149	Rhizobium/Agrobacterium	1.73118	61.3402	33.9307	46	3369	70	69	64.486	1.44928	89.28	1.55	2592	94.9807	***	Proteobacteria	Alphaproteobacteria	Rhizobiales
			DA08	4659576	Gemmatimonas	2.1505	65.7554	41.3503	13	4016	115	105	98.1308	9.52381	100	8.42	3891	88	***	Gemmatimonadetes	Gemmatimonadetes	Gemmatimonadales
			DA09	3818430	Hyphomonas	2.71653	62.454	54.6947	5	3647	106	105	98.1308	0.952381	99.68	3.57	3556	80.1209	*****	Proteobacteria	Alphaproteobacteria	Rhodobacterales
			DA10	3371467	Porphyrobacter	4.32456	65.7362	94.2204	24	3123	107	105	98.1308	1.90476	91.49	3.44	2682	92.9705	****	Proteobacteria	Alphaproteobacteria	Sphingomonadales
			DA11	2793274	Brevundimonas	5.98843	71.5873	157.028	15	2677	104	99	92.5234	5.05051	92.29	1.96	2615	66.129	***	Proteobacteria	Alphaproteobacteria	Caulobacterales
			DA12	5136692	Pseudomonas	12.284	62.4408	168.052	12	4751	105	104	97.1963	0.961538	98.47	0.76	1105	99.5337	****	Proteobacteria	Gammaproteobacteria	Pseudomonadales
			DA13	3023577	Unclassified	10.1828	60.26	539.169	1	2875	102	101	94.3925	0.990099	94.44	0.93	2875	100	*****	Unclassified	Unclassified	Unclassified
			DA14	5140879	Microcystis	55.5	42.738	735.862	20	4831	110	104	97.1963	5.76923	99.23	2.7	422	98.7979	****	Cyanobacteria	Oscillatoriophycideae	Chroococcales
Sample DF	M.flos-aquae	17	DF01	2109201	Unclassified	0.14424	60.5907	6.21004	846	2548	83	71	66.3551	16.9014	68.66	5.25	2496	97.9592	**	Unclassified	Unclassified	Unclassified
			DF02	2415278	Pseudoxanthomonas	0.421033	68.4959	8.33851	697	2770	120	85	79.4393	41.1765	54.8	10.62	2134	97.6415	**	Proteobacteria	Gammaproteobacteria	Xanthomonadales
			DF03	1593881	Xanthomonadaceae_bacterium & Burkholderiaceae_bacterium	0.278778	69.059	11.6605	239	1532	69	68	63.5514	1.47059	53.34	0	1404	41.41 & 17.97	*	Proteobacteria	Gammaproteobacteria & Betaproteobacteria	Xanthomonadales & Burkholderiales
			DF04	3423959	Unclassified_bacterium_YEK0313	1.05295	68.0331	17.9413	71	3302	123	97	90.6542	26.8041	86.21	8.45	3281	66.6667	***	Unclassified	Unclassified	Unclassified
			DF05	3565884	Hyphomonadaceae_bacterium	1.11362	55.5721	19.6206	68	3449	105	103	96.2617	1.94175	96.05	0.49	2543	98.8962	****	Proteobacteria	Alphaproteobacteria	Rhodobacterales
			DF06	2421532	Brevundimonas	1.03338	70.3155	22.8709	40	2507	95	91	85.0467	4.3956	90.49	3.41	2434	73.9726	***	Proteobacteria	Alphaproteobacteria	Caulobacterales
			DF07	3380059	Hydrogenophaga	1.52198	66.8733	24.2403	27	3260	83	78	72.8972	6.41026	70.74	4.2	3035	87.5556	***	Proteobacteria	Betaproteobacteria	Burkholderiales
			DF08	5836058	Mesorhizobium	2.8276	61.845	26.1879	20	5575	111	104	97.1963	6.73077	97.95	5.83	3660	90.2872	***	Proteobacteria	Alphaproteobacteria	Rhizobiales
			DF09	4712879	Acidovorax	2.42633	64.5967	29.2526	18	4379	127	104	97.1963	22.1154	100	27.59	2698	84.652	*	Proteobacteria	Betaproteobacteria	Burkholderiales
			DF10	3808151	Rhodobacter	2.4004	65.5244	34.1264	18	3664	114	104	97.1963	9.61538	94.92	9.17	3208	92.5439	***	Proteobacteria	Alphaproteobacteria	Rhodobacterales
			DF11	3025573	Sphingomonadaceae_bacterium	1.50061	56.465	32.5101	2	2867	106	104	97.1963	1.92308	93.27	0.88	2365	96.0159	*****	Proteobacteria	Alphaproteobacteria	Sphingomonadales
			DF12	4764758	Xanthomonadaceae_bacterium	3.26378	68.6618	60.8343	22	3848	104	103	96.2617	0.970874	97.85	1.8	3531	86.4353	****	Proteobacteria	Gammaproteobacteria	Xanthomonadales
			DF13	4626669	Rhizobium/Agrobacterium	8.40247	61.491	98.5645	10	4462	108	105	98.1308	2.85714	100	4.2	2488	97.923	****	Proteobacteria	Alphaproteobacteria	Rhizobiales
			DF14	3369458	Silanimonas	6.14277	69.315	119.322	4	3001	107	106	99.0654	0.943396	99.31	0.46	1891	99.0991	*****	Proteobacteria	Gammaproteobacteria	Xanthomonadales
			DF15	2639421	Brevundimonas	12.0624	69.415	255.22	2	2635	106	105	98.1308	0.952381	99.35	0	2586	93.8776	*****	Proteobacteria	Alphaproteobacteria	Caulobacterales
			DF16	3272399	Limnobacter	19.0128	52.5022	319.218	9	3066	106	105	98.1308	0.952381	98.79	0.45	517	99.5685	*****	Proteobacteria	Betaproteobacteria	Burkholderiales
			DF17	4931346	Microcystis	36.3949	42.8866	380.953	96	4725	109	100	93.4579	9	95.5	1.9	385	99.7005	****	Cyanobacteria	Oscillatoriophycideae	Chroococcales
Sample DW	M.wesenbergii	9	DW01	2790074	Elstera	1.40646	60.2943	5.50246	1327	3906	62	55	51.4019	12.7273	39.75	3.59	3167	85.2503	*	Proteobacteria	Alphaproteobacteria	Rhodospirillales
			DW02	5586753	Acidovorax	3.41314	65.8084	6.32851	2917	7436	186	88	82.243	111.364	77.59	71.83	6161	63.9216	*	Proteobacteria	Betaproteobacteria	Burkholderiales
			DW03	3493639	Hyphomonadaceae_bacterium	2.97636	56.6116	11.2536	157	3437	107	95	88.785	12.6316	89.09	4.58	2418	96.0746	***	Proteobacteria	Alphaproteobacteria	Rhodobacterales
			DW04	4304228	Rhodobacter	6.89167	66.395	17.497	256	4370	118	104	97.1963	13.4615	94.25	10.79	3837	85.3659	**	Proteobacteria	Alphaproteobacteria	Rhodobacterales
			DW05	3186008	Sphingomonadaceae_bacterium	4.45118	56.5625	20.9034	4	3010	108	106	99.0654	1.88679	98.63	0.39	2497	93.5673	*****	Proteobacteria	Alphaproteobacteria	Sphingomonadales
			DW06	2744434	Silanimonas	8.71405	71.3725	39.7534	146	2633	107	105	98.1308	1.90476	89.02	1.15	1689	96.2924	***	Proteobacteria	Gammaproteobacteria	Xanthomonadales
			DW07	2612545	Unclassified	7.02533	61.965	75.9853	2	2577	100	99	92.5234	1.0101	94.91	0.93	2577	100	*****	Unclassified	Unclassified	Unclassified
			DW08	2997115	Flavobacterium	18.8037	38.0258	94.3177	12	2615	105	104	97.1963	0.961538	99.29	0	2514	99.0099	****	Bacteroidetes	Flavobacteriia	Flavobacteriales
			DW09	4554317	Microcystis	46.3181	43.2616	127.555	58	4270	112	105	98.1308	6.66667	99.45	0.51	304	99.8739	****	Cyanobacteria	Oscillatoriophycideae	Chroococcales
Sample TA	M.aeruginosa	9	TA01	2133011	Limnobacter	0.480948	52.9755	8.93639	776	2387	38	36	33.6449	5.55556	64.26	1.92	528	98.9242	**	Proteobacteria	Betaproteobacteria	Burkholderiales
			TA02	7198188	Variovorax	1.65935	66.9931	8.26638	3072	9482	141	88	82.243	60.2273	87.15	54.44	5866	94.0542	*	Proteobacteria	Betaproteobacteria	Burkholderiales
			TA03	3679803	Bosea	1.31472	68.1629	12.9334	982	4240	82	78	72.8972	5.12821	68.25	3.99	3360	71.0227	**	Proteobacteria	Alphaproteobacteria	Rhizobiales
			TA04	4046490	Pseudoxanthomonas	6.9651	68.2862	71.8778	53	3754	120	106	99.0654	13.2075	97.11	4.91	2704	89.619	****	Proteobacteria	Gammaproteobacteria	Xanthomonadales
			TA05	3305181	Limnobacter	9.80232	52.6036	131.211	87	3157	100	99	92.5234	1.0101	94.36	2.24	666	99.1168	****	Proteobacteria	Betaproteobacteria	Burkholderiales
			TA06	4382420	Rhizobium/Agrobacterium	18.0218	61.4138	177.3	13	4201	106	105	98.1308	0.952381	99.48	0.52	3263	99.467	****	Proteobacteria	Alphaproteobacteria	Rhizobiales
			TA07	2569484	Xanthomonadaceae_bacterium	6.57575	73.7842	102.751	692	2810	73	68	63.5514	7.35294	73.29	11.4	2209	69.8835	**	Proteobacteria	Gammaproteobacteria	Xanthomonadales
			TA08	2714585	Brevundimonas	13.3381	71.4955	205.937	84	2698	129	99	92.5234	30.303	89.66	13.01	2644	79.6296	**	Proteobacteria	Alphaproteobacteria	Caulobacterales
			TA09	5012749	Microcystis	41.8419	42.6875	345.45	173	4853	110	104	97.1963	5.76923	96.38	0.73	696	99.8316	****	Cyanobacteria	Oscillatoriophycideae	Chroococcales
Sample TF	M.flos-aquae	9	TF01	1177674	Limnobacter	0.26	52.7143	3.64387	648	1645	43	43	40.1869	0	40.36	1.09	352	99.3039	*	Proteobacteria	Betaproteobacteria	Burkholderiales
			TF02	6019479	Comamonadaceae_bacterium & Phyllobacteriaceae_bacterium	1.32	65.8565	3.72617	3007	8414	122	79	73.8318	54.4304	78.76	44.09	4087	35.57 & 27.36	*	Proteobacteria	Betaproteobacteria & Alphaproteobacteria	Burkholderiales & Rhizobiales
			TF03	3451103	Pseudoxanthomonas	1.15	68.0986	6.61594	285	3447	93	91	85.0467	2.1978	95.14	3.36	2502	97.4603	****	Proteobacteria	Gammaproteobacteria	Xanthomonadales
			TF04	5266641	Rhizobium/Agrobacterium	2.02	61.374	7.29846	601	5577	124	96	89.7196	29.1667	91.03	21.01	4125	68.0441	*	Proteobacteria	Alphaproteobacteria	Rhizobiales
			TF05	4917657	Pseudomonas	2.27	62.9631	9.81516	77	4573	70	69	64.486	1.44928	91.85	0.79	349	99.5739	****	Proteobacteria	Gammaproteobacteria	Pseudomonadales
			TF06	4529332	Rhizobium/Agrobacterium	7.42	61.3204	33.1705	61	4351	105	103	96.2617	1.94175	98.91	0.46	1899	99.8777	****	Proteobacteria	Alphaproteobacteria	Rhizobiales
			TF07	3053377	Sphingopyxis	11.14	64.8079	72.6782	14	2949	109	106	99.0654	2.83019	98.79	0.26	2372	96.1872	****	Proteobacteria	Alphaproteobacteria	Sphingomonadales
			TF08	2979971	Brevundimonas	10.03	71.8724	81.8968	33	2871	105	104	97.1963	0.961538	99.59	0.65	2826	97.7778	****	Proteobacteria	Alphaproteobacteria	Caulobacterales
			TF09	5100068	Microcystis	64.4	42.41	240.467	13	4959	113	106	99.0654	6.60377	99.23	0.29	289	99.9571	****	Cyanobacteria	Oscillatoriophycideae	Chroococcales
Sample TW	M.wesenbergii	10	TW01	3271514	Flavobacterium	0.688558	33.0384	8.64717	290	3031	105	104	97.1963	0.961538	98.44	0	1839	99.7483	****	Bacteroidetes	Flavobacteriia	Flavobacteriales
			TW02	1853053	Limnobacter	0.594491	53.0356	10.8328	436	1986	48	45	42.0561	6.66667	61.04	3.53	467	99.4075	**	Proteobacteria	Betaproteobacteria	Burkholderiales
			TW03	1001839	Hyphomonas	0.256362	62.3246	7.25251	510	1474	113	74	69.1589	52.7027	66.38	25.11	943	58.1921	*	Proteobacteria	Alphaproteobacteria	Rhodobacterales
			TW04	6047635	Pseudoxanthomonas	1.71796	66.2796	8.64763	2736	8370	244	95	88.785	156.842	84.56	116.57	7700	83.8806	*	Proteobacteria	Gammaproteobacteria	Xanthomonadales
			TW05	3882274	Bosea	3.49172	68.7082	28.8902	455	4113	107	98	91.5888	9.18367	80.71	2.63	3350	98.2962	***	Proteobacteria	Alphaproteobacteria	Rhizobiales
			TW06	4357279	Rhizobium/Agrobacterium	7.16796	61.8355	57.3554	56	4277	110	105	98.1308	4.7619	99.1	2.71	3355	98.1562	****	Proteobacteria	Alphaproteobacteria	Rhizobiales
			TW07	2938297	Limnobacter	5.04705	52.4038	66.8471	87	2777	100	93	86.9159	7.52688	88.98	3.95	538	99.5087	***	Proteobacteria	Betaproteobacteria	Burkholderiales
			TW08	4561370	Pseudomonas	10.2884	63.7995	83.667	19	4288	102	101	94.3925	0.990099	99.25	1.1	233	99.8767	****	Proteobacteria	Gammaproteobacteria	Pseudomonadales
			TW09	4727931	Flavihumibacter	15.7856	41.23	179.81	1	4092	106	105	98.1308	0.952381	99.75	0	4034	86.2069	*****	Bacteroidetes	Chitinophagia	Chitinophagales
			TW10	4556116	Microcystis	54.9619	43.2759	431.42	68	4291	112	105	98.1308	6.66667	99.23	0.07	297	99.8748	****	Cyanobacteria	Oscillatoriophycideae	Chroococcales
